# Supplementary material for: KAP1 Positively Modulates Influenza A Virus Replication by Interacting with PB2 and NS1 Proteins in Human Lung Epithelial Cells
Source: Viruses. 2022 Mar 26;14(4):689. doi: 10.3390/v14040689 (PMC9025026; doi:10.3390/v14040689)
Supplement: Supplementary file 1 [file viruses-14-00689-s001.zip]

Archive with 1 entries (1 files):
- viruses-1649297-supplementary.pdf
